# Supplementary material for: Acid-Adapted Polyphenol Oxidases from Agricultural Wastes: Extraction, Characterization, and Application in Plant Protein Crosslinking
Source: Foods. 2025 Sep 24;14(19):3312. doi: 10.3390/foods14193312 (PMC12523565; doi:10.3390/foods14193312)
Supplement: Supplementary file 1 [file foods-14-03312-s001.zip]

Archive with 1 entries (1 files):
- foods-3849750-supplementary.pdf
